# Supplementary material for: The Effects of Oleic Acid and Palmitic Acid on Porcine Muscle Satellite Cells
Source: Foods. 2024 Jul 12;13(14):2200. doi: 10.3390/foods13142200 (PMC11276066; doi:10.3390/foods13142200)
Supplement: Supplementary file 1 [file foods-13-02200-s001.zip]

Archive with 1 entries (1 files):
- foods-3052034-supplementary.pdf
